# Supplementary material for: Median raphe region stimulation alone generates remote, but not recent fear memory traces
Source: PLoS One. 2017 Jul 14;12(7):e0181264. doi: 10.1371/journal.pone.0181264 (PMC5510848; doi:10.1371/journal.pone.0181264)
Supplement: S1 File — File contains all data underlying the findings described in the manuscript and grouped by the number of the figures. (XLS) [file pone.0181264.s006.xls]

## Sheet: Fig 1 A
[3H] 5-HT release experiments
Group	Number of samples
	1	2	3	4	5	6	7	8	9	10	11	12	13	14	15	16	17	18	19	20	21
10 Hz	0.790032	0.773345	0.835558	0.82095	0.855745	0.861592	0.852835	0.849258	0.890945	0.807068	0.87497	0.819776	0.879918	0.810816	0.72487	0.728611	0.746111	0.707481	0.741115	0.742749	0.728383
10 Hz	0.662191	0.69575	0.652959	0.722457	0.720182	0.742855	0.760451	0.814228	0.765548	0.775069	0.78576	0.689716	0.741869	0.632278	0.592556	0.635555	0.65008	0.607211	0.663565	0.649918	0.606272
10 Hz	0.753155	0.770621	0.620955	0.867518	0.862671	0.798155	0.900091	0.815053	0.795201	0.794079	0.704392	0.782511	0.709812	0.838006	0.790844	0.651902	0.694758	0.690894	0.712913	0.705933	0.700952
10 Hz	0.790062	0.75413	0.869366	0.876545	0.880978	0.975431	0.924978	0.957693	0.941235	0.946408	0.94422	0.923531	0.859681	0.7511	0.740065	0.742313	0.759168	0.705271	0.755026	0.760781	0.740536
20 Hz	0.675217	0.687676	0.638256	0.632127	0.613452	0.777338	0.817951	0.827266	0.83517	0.924367	1.00878	0.90074	0.814939	0.714025	0.70155	0.65836	0.693427	0.57909	0.540516	0.569722	0.478372
20 Hz	0.615872	0.590694	0.595659	0.59584	0.599799	0.609731	0.766859	0.769545	0.786264	0.802128	0.855303	0.820405	0.759054	0.673481	0.662437	0.648954	0.444005	0.43511	0.430867	0.4653	0.458175
20 Hz	0.788686	0.776029	0.753936	0.759001	0.774458	0.816172	0.868351	0.909995	0.914207	1.01093	1.07311	1.12785	1.0013	0.947552	0.889998	0.830774	0.77824	0.630747	0.612088	0.676155	0.681665
20 Hz	0.56745	0.518507	0.525106	0.518516	0.523043	0.637477	0.727932	0.831522	0.866026	0.995233	1.04535	0.933759	0.82533	0.736641	0.711894	0.677439	0.616453	0.478681	0.473934	0.471361	0.476074
50 Hz	0.769997	0.773461	0.67433	0.744241	0.70501	0.908059	1.04385	1.07286	1.26832	1.15436	1.10108	0.901663	0.802496	0.792843	0.664098	0.551517	0.545256	0.565541	0.591542	0.617985	0.596449
50 Hz	0.607202	0.507891	0.510905	0.496175	1.13119	1.33691	1.23417	1.13944	1.1024	1.00426	0.914346	0.891932	0.818441	0.695783	0.65373	0.636795	0.659151	0.62299	0.657604	0.610034	0.633689
50 Hz	0.539131	0.507531	0.451942	0.438038	0.406673	0.661605	1.04028	1.07512	1.50025	1.22223	1.24094	1.01754	0.832771	0.627995	0.642729	0.557108	0.589771	0.566934	0.675034	0.490938	0.539983
50 Hz	0.525268	0.498443	0.558722	0.55838	0.715986	1.06849	1.13068	1.28517	1.51573	1.70053	1.40173	1.32993	1.20644	0.829592	0.801788	0.720653	0.543758	0.537509	0.469713	0.711175	0.629468
50 Hz	0.696961	0.682311	0.668247	0.641395	0.763166	0.808931	1.052	1.28146	1.4334	1.29767	1.30341	1.06081	0.969713	0.930465	0.86007	0.827128	0.789091	0.775896	0.781963	0.706517	0.635329
100 Hz	0.746356	0.747459	0.754836	1.006	0.99862	0.942704	0.924675	0.913052	0.920884	0.941679	0.912599	0.901638	0.955822	0.93932	0.840633	0.806209	0.743277	0.740243	0.72924	0.737033	0.741278
100 Hz	0.854574	0.858912	0.863405	0.955372	1.15774	1.1353	1.13352	1.0496	1.08922	0.95914	0.989722	0.857045	0.743509	0.748021	0.752593	0.612414	0.599024	0.620021	0.55172	0.55246	0.631204
100 Hz	0.759366	0.767631	0.746188	0.747845	0.830456	0.887312	0.90402	0.901595	0.961882	0.96018	0.963821	0.871949	0.874405	0.763951	0.699409	0.67326	0.653255	0.669143	0.690961	0.691264	0.697456
100 Hz	0.479647	0.483851	0.488341	0.488708	0.653172	0.701517	0.757183	0.907257	0.81261	0.930499	0.914706	0.92391	0.812876	0.721461	0.706713	0.53969	0.550768	0.567829	0.563894	0.565888	0.569109
FRS1 (10Hz,%)
mean	0.74886	0.748462	0.744709	0.821867	0.829894	0.844508	0.859589	0.859058	0.848232	0.830656	0.827335	0.803884	0.79782	0.75805	0.712084	0.689595	0.712529	0.677714	0.718155	0.714845	0.694036
SEM	0.03017	0.018076	0.0629326	0.0353045	0.036956	0.0499287	0.0362746	0.033876	0.0409501	0.0391394	0.0522611	0.0483555	0.0422717	0.0456837	0.0422654	0.0268366	0.0250311	0.023787	0.0201953	0.0244671	0.0304033
FRS1 (20Hz,%)
mean	0.661806	0.643227	0.628239	0.626371	0.627688	0.71018	0.795273	0.834582	0.850417	0.933164	0.995636	0.945689	0.850155	0.767925	0.74147	0.703882	0.633031	0.530907	0.514351	0.545634	0.523571
SEM	0.0476893	0.056219	0.0479566	0.0501569	0.0528146	0.050925	0.0305462	0.0288383	0.0268652	0.0475635	0.048597	0.0652192	0.0524398	0.0612844	0.0506419	0.0427104	0.0711448	0.044902	0.0396236	0.0496537	0.0528908
FRS1 (50Hz,%)
mean	0.627712	0.593928	0.572829	0.575646	0.744405	0.9568	1.10019	1.17081	1.36402	1.27581	1.1923	1.04037	0.925972	0.775335	0.724483	0.65864	0.625406	0.613774	0.635171	0.62733	0.606984
SEM	0.0467989	0.0565808	0.0436202	0.0539894	0.115407	0.115832	0.037394	0.0474638	0.0787367	0.116669	0.0848972	0.0793907	0.0761811	0.0526086	0.0445511	0.0521992	0.0459847	0.0428399	0.0514393	0.0401808	0.0181965
FRS1 (100Hz,%)
mean	0.709986	0.714463	0.713193	0.799482	0.909997	0.916707	0.92985	0.942876	0.946149	0.947874	0.945212	0.888635	0.846653	0.793188	0.749837	0.657893	0.636581	0.649309	0.633954	0.636661	0.659762
SEM	0.0804791	0.0806036	0.0795533	0.117686	0.108596	0.0892692	0.0774542	0.0356511	0.0571457	0.00717977	0.0189775	0.0149715	0.0451549	0.0494924	0.0324734	0.0564756	0.0412679	0.0366959	0.0447215	0.0457845	0.0377484

## Sheet: Fig 1 C D E
Group	Ambulation	Exploration																				ON/OFF responses
	LineX	P0	S1	p1	S2	p2	S3	p3	S4	p4	S5	p5	S6	p6	S7	p7	S8	p8	S9	p9	S10	ON (EXP)	OFF (EXP)		Legend
homecage																									P 0 to 9	No stimulation periods (pauses) 0 (baseline) to 9
homecage																									S 1 to 10	Stimulation periods 1 to 10
homecage
homecage
homecage
homecage
homecage
homecage
No Ch2R	11.8	100	100	100	100	100	96	88	93	100	100	100	100	100	100	98	100	100	100	100	100	0.3	-0.333333
No Ch2R	12.9	100	100	96.5	93	100	100	100	100	64.5	100	97	100	99.5	46.5	73.5	100	97.5	100	100	100	1.1	-1.22222
No Ch2R	13.4	100	100	100	94	94.5	46.5	97	82	100	55	99.5	92	95.5	94	97	100	100	95	100	89	-13.6	13.8889
No Ch2R	9	100	100	97.5	100	85	95	86	90	0	95	100	100	100	93	85.5	53	100	100	96.5	100	7.55	-8.38889
No Ch2R	13	100	100	100	100	100	86	97	100	96	100	100	100	97	100	78	100	100	98	92.5	100	2.35	-2.61111
No Ch2R	11.3	39	100	100	100	90.5	100	88.5	100	93	90	100	100	100	95	99.5	65	97.5	100	96.5	100	4.55	1.72222
No Ch2R	7.9	100	100	53	43	16	100	61.5	100	83	100	100	100	90.5	88	99.5	80	19	100	100	100	18.85	-20.9444
No light	10.8	100	100	100	100	100	100	100	100	55.5	100	100	100	100	100	100	100	92	100	100	100	5.25	-5.83333
No light	12.9	100	100	100	100	100	100	100	100	100	100	68.5	100	95	95	100	100	100	95	96.5	95	2.5	-3.33333
No light	16.4	100	100	96.5	100	96.5	93	78.5	76	53	93	95	61	94.5	47	87.5	100	100	100	63.5	100	0.5	-0.555556
No light	18.4	96.5	100	97.5	100	92.5	91	94	93	97.5	100	88.5	100	92.5	92	95	92	62	100	100	100	5.2	-5.38889
No light	5.1	100	92	81	96	53	69	100	100	100	100	100	100	97.5	100	100	100	97.5	100	100	100	2.8	-3.11111
No light	5.2	100	92	64.5	17	53	13	2	36	4	11	75	100	100	89	100	78	100	100	68	100	-3.05	3.38889
No light	11.9	100	100	100	85	92.5	100	79	100	90.5	100	95.5	80	88	100	95.5	100	59	100	100	94	5.9	-7.22222
Stimulation (central)	32.4	100	95	79	88	95.5	68	75	37	71.5	73	95.5	100	96.5	59	100	74	89	88	63	67	-11.6	9.22222
Stimulation (central)	32.4	98	0	80	6	98.5	11	50.5	0	89.5	17	83	13	86	30	75	21	80.5	6	81.5	10	-70.85	68.9444
Stimulation (central)	26.4	100	100	97.5	65	93.5	71	87	64	97	84	93.5	88	97	56	85.5	71	94	92	90	89	-15.5	16
Stimulation (central)	13.2	89.5	23	86	61	100	50	77	35	99	3	95	100	100	100	61.5	59	97	31	100	100	-34.3	39.2778
Stimulation (central)	31.2	100	79	96	81	95.5	43	100	73	90	67	100	100	66.5	78	91	84	93	81	98	70	-17.4	16
Stimulation (central)	21	100	100	100	100	90.5	68	91	3	88	88	96.5	100	96.5	100	97	75	91.5	50	99	100	-16.6	18.4444
Stimulation (central)	35.4	88.5	100	100	100	93	70	93.5	54	100	56	92	37	85.5	78	89.5	58	83	61	97.5	90	-21.85	24.4444
No Ch2R
mean	11.3286	91.2857	100	92.4286	90	83.7143	89.0714	88.2857	95	76.6429	91.4286	99.5	98.8571	97.5	88.0714	90.1429	85.4286	87.7143	99	97.9286	98.4286	3.01429	-2.55556
SEM	0.801105	8.71429	0	6.59403	7.91924	11.4901	7.34071	4.90852	2.66369	13.6236	6.24064	0.422577	1.14286	1.34519	7.10502	4.16864	7.47649	11.461	0.723747	1.09886	1.57143	3.65542	3.98693
No light
mean	11.5286	99.5	97.7143	91.3571	85.4286	83.9286	80.8571	79.0714	86.4286	71.5	86.2857	88.9286	91.5714	95.3571	89	96.8571	95.7143	87.2143	99.2857	89.7143	98.4286	2.72857	-3.15079
SEM	1.92028	0.5	1.47542	5.15673	11.592	8.06922	12.0464	13.3427	9.03922	13.6417	12.5863	4.72258	5.8222	1.62464	7.19126	1.77521	3.16013	6.98796	0.714286	6.22577	1.0202	1.20455	1.36556
Stimulation (central)
mean	27.4286	96.5714	71	91.2143	71.5714	95.2143	54.4286	82	38	90.7143	55.4286	93.6429	76.8571	89.7143	71.5714	85.6429	63.1429	89.7143	58.4286	89.8571	75.1429	-26.8714	27.4762
SEM	2.97623	1.97734	15.8174	3.51503	12.3729	1.23374	8.34054	6.22686	10.7305	3.69339	12.484	2.01102	13.7433	4.42242	9.54652	5.05884	7.82982	2.26741	12.0413	5.12314	11.9372	7.82586	7.78624

## Sheet: Fig 2 A to E
Group	Cg1	PrL	IL	BLA	MeA	CeA	PVN	DM-PAG	DL-PAG	L-PAG	VL-PAG	CA1	DG	Hilus
homecage	14	26.8333	26	2	0	0	3.25	8	0.5	8	3.83333	80	4.5	14.5		Cg1	anterior cingulate
homecage	11	25.6667	29.4	8.4	12	2.66667	28	2	0.333333	2	1	74.3333	5.66667	9.33333		PrL	prelimbic cortex
homecage	7.33333	21.6667	19.8	2.8	9.2	0.8	21	2	0	1.75	0.333333	92.6667	7.66667	15.1667		IL	infralimbic cortex
homecage	13.8	22.4	18.75	1.33333	3.5	0.5	1.75	3	0.166667	2.4	1.33333	91	10	9.6		BLA	basolateral amygdala
homecage	15.8	28.1667	27.3333	10.25	13.5	0.833333	12.5	12	1.8	1	6.6	91.8333	9.16667	15		MeA	medial amygdala
homecage	15	35.5	25.75	9.2	10.6667	2	8	8	1.2	3.5	2.83333	96.8333	6.16667	13.3333		CeA	central amygdala
homecage	11.75	26.5	26	5.66667	8.25	0.4	4.75	8.5	1.83333	2.25	3.66667	114.333	6.83333	17.5		PVN	paraventricular nucleus of hypothalamus
No Ch2R	16.5	40	29.1667	6	14.6667	1.16667	16.3333	16.5	3.75	14	5	75.5	8.33333	15.1667		DM-PAG	dorsomedial	periaqueductal gray
No Ch2R	15.25	42.8333	31.1667	14	46	8.33333	55.3333	16.5	3.2	16.6667	7.33333	52.6667	6	7.16667		DL-PAG	dorsolateral
No Ch2R	14.6667	32.5	24.5	8	25	2.8	26.6667	15	2.16667	15.6	6.66667	70.6667	6.66667	4.16667		L-PAG	lateral
No Ch2R	13	40	29	9.6	27.5	3.8	34.6667	14.5	3.5	15.5	3.33333	88.3333	7.5	9.83333		VL-PAG	ventrolateral
No Ch2R	21.4	47	35.25	18.6667	30.5	3.6	21.3333	16	4.25	18.6667	8	100.167	8.83333	11.6667		CA1	CA1 area	hippocampus
No Ch2R	25.3333	58.25	37.3333	21.2	29	1.4	23	10	3	13	6.83333	134.167	7.66667	19.1667		DG	dentate gyrus
No Ch2R	29.5	59	31	29.8	26	3.5	54.6667	40	3.66667	19	11.3333	115.167	9.5	17.5		Hilus	hilus
No light	3	32.5	18	7	26	1.66667	29.8	19.6667	2	10.6667	6.66667	78.5	6.5	9.83333
No light	23.2	39.5	29.6667	12.25	25.5	4	32	26.6667	5.6	16.8333	6	82.3333	9.66667	17
No light	15	39.2	25.5	7	14.5	4	15	19	2	15.6667	10.8333	93.5	11	16.1667
No light	4	38.4	13	14	20.6667	4.16667	24.3333	43	12.2	26.5	10.5	81.3333	4	3.66667
No light	25.6	9	42	16.25	5	2	21	11	3.33333	8	3	80.3333	10.6667	16.8333
No light	18.3333	71.25	38	19.6667	18.2	4	35.6667	16	6.33333	18.6	10.4	157.5	14.5	23.8333
No light	16	55.25	30.8	20	35	2.5	26	23	4	38	8.5	88	7.83333	14.8333
Stimulated (central)	19.4	47	40.25	14	48	2.16667	60.5	34	8.5	27.5	9	102.667	7.16667	15.1667
Stimulated (central)	24.2	51.75	37.3333	15	30	4	43	52.5	5	32	9.66667	106.667	11.3333	15.5
Stimulated (central)	16.4	35.5	32.5	13	15	2	41	57	12.75	34.25	23.75	101.5	9	12
Stimulated (central)	36.8	64	46	13	25.8	3.6	47	48	4.75	38	19.8	78.8333	10	13.3333
Stimulated (central)	20.5	37.4	34	19.5	27	4	28	36	6.75	22.5	9	110.667	8	9.83333
Stimulated (central)	20.75	44	40	14.8333	20	2	38	52	7	25	5.83333	131.667	10.1667	18
Stimulated (central)	23	65.3333	51	15	38	2	42.8333	71	22.5	47	25.25	139	8	22
homecage
mean	12.669	26.6762	24.719	5.66429	8.15952	1.02857	11.3214	6.21429	0.833333	2.98571	2.8	91.5714	7.14286	13.4905
SEM	1.0953	1.72197	1.48738	1.39218	1.81879	0.36022	3.72959	1.47138	0.291502	0.88282	0.812632	4.8266	0.735916	1.14045
No Ch2R
mean	19.3786	45.6548	31.0595	15.3238	28.381	3.51429	33.1429	18.3571	3.3619	16.0619	6.92857	90.9524	7.78571	12.0952
SEM	2.34118	3.72733	1.60199	3.20101	3.52292	0.89714	6.02546	3.70603	0.250574	0.844291	0.944111	10.5353	0.459633	2.07653
No light
mean	15.019	40.7286	28.1381	13.7381	20.6952	3.19048	26.2571	22.619	5.06667	19.181	7.98571	94.5	9.16667	14.5952
SEM	3.29758	7.28029	3.89668	2.03397	3.60819	0.412164	2.63764	3.88078	1.34274	3.85274	1.10264	10.6797	1.28997	2.39429
Stimulation (central)
mean	23.0071	49.2833	40.1548	14.9048	29.1143	2.82381	42.9048	50.0714	9.60714	32.3214	14.6143	110.143	9.09524	15.119
SEM	2.48669	4.48433	2.47009	0.834013	4.18088	0.3728	3.70397	4.77148	2.37601	3.18044	3.0398	7.58954	0.558552	1.51697

## Sheet: Fig2 F
The data table used in Multiple Regression analysis
Group	DM-PAG	DL-PAG	L-PAG	VL-PAG	Cg1	IL	PVN	ON-OFF (exploration) magnitude	ON-OFF (ambulation) magnitude	RUNstim	RUNnonstim	RUNtot	LineX
No Ch2R	16.5	3.75	14	5	16.5	29.1667	16.3333	0.633333	0.444444	0	0	0	87
No Ch2R	16.5	3.2	16.6667	7.33333	15.25	31.1667	55.3333	2.32222	0.666667	0	0	0	96
No Ch2R	15	2.16667	15.6	6.66667	14.6667	24.5	26.6667	27.4889	-0.388889	0	0	0	101
No Ch2R	14.5	3.5	15.5	3.33333	14.75	31	38.3333	15.9389	0.888889	0	0	0	66
No Ch2R	16	4.25	18.6667	8	21.4	35.25	21.3333	4.96111	-0.277778	0	0	1	98
No Ch2R	10	3	13	6.83333	25.3333	37.3333	23	2.82778	-1.88889	0	0	0	88
No Ch2R	40	3.66667	19	11.3333	29.5	31	54.6667	39.7944	2	0	0	0	54
No light	34	8.5	27.5	9	19.4	40.25	60.5	20.8222	3.05556	3	1	4	135
No light	52.5	5	32	9.66667	24.2	37.3333	43	139.794	-1.05556	6	5	11	171
No light	57	12.75	34.25	23.75	16.4	32.5	41	31.5	0.333333	2	3	5	124
No light	48	4.75	38	19.8	36.8	46	47	73.5778	-2.22222	0	1	1	93
No light	36	6.75	22.5	9	20.5	34	28	33.4	0.222222	4	2	6	158
No light	52	7	25	5.83333	20.75	40	38	35.0444	0.0555556	0	0	0	109
No light	71	22.5	47	25.25	23	51	42.8333	46.2944	2.72222	5	3	8	149
Stimulated (central)	19.6667	2	10.6667	6.66667	3	18	29.8	11.0833	0.333333	0	0	0	80
Stimulated (central)	26.6667	5.6	16.8333	6	23.2	29.6667	32	5.83333	1.55556	0	0	0	92
Stimulated (central)	19	2	15.6667	10.8333	15	25.5	15	1.05556	2.66667	0	0	2	120
Stimulated (central)	43	12.2	26.5	10.5	4	13	24.3333	10.5889	-2.22222	0	0	1	146
Stimulated (central)	11	3.33333	8	3	25.6	42	21	5.91111	0.0555556	0	0	0	38
Stimulated (central)	16	6.33333	18.6	10.4	18.3333	38	35.6667	6.43889	1	0	0	0	40
Stimulated (central)	23	4	38	8.5	16	30.8	26	13.1222	-1	0	0	0	91
No Ch2R
mean	18.3571	3.3619	16.0619	6.92857	19.6286	31.3452	33.6667	13.4238	0.206349	0	0	0.142857	84.2857
SEM	3.70603	0.250574	0.844291	0.944111	2.23877	1.56584	6.07014	5.71193	0.461115	0	0	0.142857	6.68586
No light
mean	50.0714	9.60714	32.3214	14.6143	23.0071	40.1548	42.9048	54.3476	0.444444	2.85714	2.14286	5	134.143
SEM	4.77148	2.37601	3.18044	3.0398	2.48669	2.47009	3.70397	15.5787	0.716809	0.884485	0.63353	1.44749	10.439
Stimulation (central)
mean	22.619	5.06667	19.181	7.98571	15.019	28.1381	26.2571	7.71905	0.34127	0	0	0.428571	86.7143
SEM	3.88078	1.34274	3.85274	1.10264	3.29758	3.89668	2.63764	1.55544	0.612724	0	0	0.297381	14.856

## Sheet: Fig 3 B to F stimulation
Group2	Exploration	Ambulation	ON (exploration)	OFF (exploration	Stimulation runs
Stimulation control	76.85	21.3	1.9	-2.11111	0
Stimulation control	97.425	14.5	-1.65	1.83333	0
Stimulation control	97.55	15.3	1.3	-1.44444	3
Stimulation control	94.605	5.7	-3.65	2.15556	0
Stimulation control	90.025	14.5	7.35	-9.61111	2
Stimulation control	94.275	18.2	0.25	0.222222	1
Stimulation control	98.075	13.3	3.85	-4.27778	0
Stimulation control	96.685	17	-1.65	1.72222	1
Stimulation control	88.95	15.8	-6.1	6.66667	4
Stimulation control	90.525	20.9	-1.45	1.33333	2
Stimulation control	94.975	16.7	4.25	-4.44444	0
Stimulation control	94	15.8	1	-1.77778	0
Stimulation control	89.775	18.9	2.25	-3.16667	1
Stimulation control	96.25	21.4	1.7	-1.88889	2
Location control	88.105	8.2	1.2	-1.05556	0
Location control	82.6	12	2.6	-2.55556	3
Location control	89.85	10.16	-2.3	1	5
Location control	87.5	17.5	-42.85	42.9444	5
Location control	85.925	7.4	19.55	-21.7222	0
Location control	89.45	15.3	12.3	-15.2222	1
Location control	92.45	15.1	7.9	-8.77778	3
Location control	84.475	12.1	-0.75	0.833333	0
Location control	88.225	10.1	6.55	-7.27778	1
50Hz theta bursts partial	78.2	7.2	-14.45	14.1222	1
50Hz theta bursts partial	92.225	23.9	0.55	-0.611111	4
50Hz theta bursts partial	91.9	13.8	2.6	-2.88889	2
50Hz theta bursts partial	89.875	15.9	-14.55	15.3889	1
50Hz theta bursts partial	94.775	11.7	-3.35	3.72222	0
50Hz theta bursts partial	82.3	17.2	-11.55	11.9444	1
50Hz theta bursts central	75.5	40.8	-20.3	17.7778	10
50Hz theta bursts central	63.4	39	-18.25	16.2778	12
50Hz theta bursts central	63.8	36.6	-16.7	17.6667	6
50Hz theta bursts central	64	40.8	-17.25	15.7222	17
50Hz theta bursts central	81.7	26.4	-13.75	13.9444	5
50Hz theta bursts central	68.2	36.6	-23.8	20.5556	7
50Hz theta bursts central	87.8	25.8	-5.65	4.61111	1
50Hz theta bursts central	83.4	28.2	-11.75	13.0556	3
50Hz theta bursts central	91	24.6	-3.3	3	0
50Hz theta bursts central	84.5	28.2	-11.8	12.2778	4
50Hz theta bursts central	82.7	35.4	-7	4.77778	4
50Hz theta bursts central	60.3	44.4	-29.75	30.3889	8
20Hz partial	94.67	20.5	0.24	-2.04444	2
20Hz partial	96.55	20.1	-3.5	2.22222	2
20Hz partial	87.05	19.9	-4.5	3.88889	2
20Hz partial	94.825	15.3	-5.45	6.05556	0
20Hz partial	61.575	16	-6.75	5.83333	1
20Hz partial	90.925	14.8	0.35	-1.55556	1
20Hz partial	83.225	20	-13.25	11.8333	0
20Hz partial	84.55	19	-3.7	4.61111	5
20Hz central	83.65	20.6	-3.5	-0.444444	9
20Hz central	81.3	20.8	8.8	-10.4444	10
20Hz central	77.875	16.9	-5.95	6.61111	3
20Hz central	75.675	26.6	-3.75	-1.38889	6
20Hz central	59.45	32.6	-4.1	-0.777778	27
20Hz central	91.825	16.4	-0.05	0.0555556	0
20Hz central	80.225	27.7	15.35	-15.8333	10
20Hz central	85.35	18	-6.3	5.55556	2
20Hz central	80.675	22.5	-3.55	0.166667	7
Stimulation control
mean	92.8546	16.3786	0.667857	-1.05635	1.14286
SEM	1.48544	1.0804	0.917049	1.03602	0.345412
Location control
mean	87.62	11.9844	0.466667	-1.31481	2
SEM	0.987637	1.13867	5.87724	6.09142	0.687184
50Hz theta bursts partial
mean	88.2125	14.95	-6.79167	6.9463	1.5
SEM	2.65038	2.29503	3.13811	3.22487	0.562731
50Hz theta bursts central
mean	75.525	33.9	-14.9417	14.1713	6.41667
SEM	3.16838	1.98792	2.22289	2.21077	1.38967
20Hz partial
mean	86.6712	18.2	-4.57	3.85556	1.625
SEM	3.99216	0.85021	1.52432	1.57959	0.564975
20Hz central
mean	79.5583	22.4556	-0.338889	-1.83333	8.22222
SEM	2.95273	1.83016	2.48006	2.37716	2.63406

## Sheet: Fig 3 D to F shock
Group	ON (exploration)	OFF (exploration)	Shock runs	Freezing
No shock	0.555556	-2.15	5	0
No shock	0.333333	-0.3	0	0
No shock	3.11111	6.05	4	0.1
No shock	3.83333	-6.3	0	0
No shock	3.38889	-6.15	0	0
No shock	3.16667	-3.35	0	0
No shock	5.5	-6.75	0	0
Shock	-5.94444	0.15	5	13.2
Shock	-4.77778	-3.05	7	14.3
Shock	-27.7778	20.1	4	6.6
Shock	-29.5556	26.05	6	15.8
Shock	-22.5	11.25	5	35.5
Shock	-8.44444	7.6	3	27.9
Shock	-3.55556	-6.25	7	9.5
Shock	-20.6667	12.4	5	22.6
Shock	-12.8889	8.35	4	13.5
No shock
mean	2.84127	-2.70714	1.28571	0.0142857
SEM	0.690856	1.72041	0.837066	0.0142857
Shock
mean	-15.1235	8.51111	5.11111	17.6556
SEM	3.39171	3.50962	0.454742	3.09206

## Sheet: Fig 4 A
Group	Freezing day 1	Freezing day 2	Freezing day 8
Stimulation control	0	2.7	5.18
Stimulation control	0	2.08	0
Stimulation control	0	0.32	4.6
Stimulation control	0.42	8.48	3.2
Stimulation control	0.58	0.68	3.24
Stimulation control	0	0.72	2.92
Stimulation control	1	0.4	0.72
Stimulation control	0	0.28	0.42
Stimulation control	0	0	0.66
Stimulation control	0	13.18	4.78
Stimulation control	0.1	1.82	4.94
Stimulation control	0.6	1.68	3.26
Stimulation control	0.66	1.9	3.1
Stimulation control	0.16	1.06	2.64
Location control	0	0	0
Location control	0	0	0
Location control	0	0	0
Location control	0	0.72	1.24
Location control	0	7.03	3.94
Location control	0	1.07	1.87
Location control	0.73	2.38	1.82
Location control	0.52	2.06	2.26
Location control	0	0.04	4.25
50Hz theta bursts partial	1.16	5.34	5.96
50Hz theta bursts partial	2.76	3.74	1.18
50Hz theta bursts partial	0.64	3.58	6.14
50Hz theta bursts partial	0.36	3	6.4
50Hz theta bursts partial	0	1.06	9.4
50Hz theta bursts partial	0	5.14	14.26
50Hz theta bursts central	0.1	0.66	1.94
50Hz theta bursts central	0	2.34	2.26
50Hz theta bursts central	0	1.94	2.14
50Hz theta bursts central	0	1.04	5.38
50Hz theta bursts central	0	0	11.46
50Hz theta bursts central	0.16	1.3	0.42
50Hz theta bursts central	0.4	12.62	13.7
50Hz theta bursts central	0	1.04	5.86
50Hz theta bursts central	0.5	2.46	9.04
50Hz theta bursts central	0.32	1.18	12.5
50Hz theta bursts central	0.02	1.22	4.22
50Hz theta bursts central	0	0.28	0.54
20Hz partial	0.12	6.72	3.56
20Hz partial	0	0	0.16
20Hz partial	0	5.54	18.26
20Hz partial	0.28	3.42	19.06
20Hz partial	0	0.84	4.56
20Hz partial	0	0.36	8.34
20Hz partial	0.84	4.56	6.62
20Hz partial	0.52	11.06	5.58
20Hz central	0	0.46	3.92
20Hz central	0	0	0.32
20Hz central	0	8.02	15.06
20Hz central	0	1.3	15.76
20Hz central	0	3.82	2.72
20Hz central	0.58	2.44	4.56
20Hz central	0	1.04	2.48
20Hz central	0.56	4.28	5.44
20Hz central	0	2.18	10.36
Stimulation control
mean		2.52143	2.83286
SEM		0.995658	0.471698
Location control
mean		1.47778	1.70889
SEM		0.757732	0.536939
50Hz theta bursts partial
mean		3.64333	7.22333
SEM		0.638215	1.77221
50Hz theta bursts central
mean		2.17333	5.78833
SEM		0.973601	1.37606
20Hz partial
mean		4.0625	8.2675
SEM		1.33274	2.41981
20Hz central
mean		2.61556	6.73556
SEM		0.827901	1.87678

## Sheet: Fig 4 B
Group	Freezing day 2	Freezing day 8
No shock	0.1	0
No shock	0	0
No shock	1.2	1.8
No shock	0.1	0.2
No shock	0	0.7
No shock	0.3	0.8
No shock	0.4	3.1
Shock	30	37.1
Shock	68.2	68.9
Shock	31.9	30.6
Shock	10.4	11.8
Shock	37.5	22.8
Shock	35.3	32.7
Shock	66.9	23.3
Shock	28.5	32.1
Shock	23.1	12.1
No shock
mean	0.3	0.942857
SEM	0.160357	0.430867
Shock
mean	36.8667	30.1556
SEM	6.36664	5.68116

## Sheet: Fig 5 A and B
Group	Exploration	Ambulation	Freezing	Shock runs
NpHR	95.96	26	0	0
NpHR	93.32	23	0.99	0
NpHR	89.94	26	0	0
NpHR	90.37	25.2	0	0
NpHR	92.72	24.2	0	3
NpHR	96.11	21.8	0	0
NpHR	95.87	20.6	0	2
NpHR+shock	49.89	10.2	12.46	7
NpHR+shock	68.34	10.8	11.4	4
NpHR+shock	27.3	5.4	32.7	7
NpHR+shock	51.8	11.4	12.9	8
NpHR+shock	51.8	13.8	18.3	8
NpHR+shock	47.23	6.4	25.2	5
NpHR+shock	42.57	12	27.8	7
NpHR+shock	38.85	9.6	24.3	7
NpHR+shock	27.73	12.2	27.8	6
NpHR+shock	39.23	11.6	26	6
NpHR+shock+light	83.73	9	11.08	4
NpHR+shock+light	76.7	13.4	7.8	5
NpHR+shock+light	91.54	14.2	4.36	2
NpHR+shock+light	68.19	21.8	11.2	8
NpHR+shock+light	55.47	7.4	13.6	4
NpHR+shock+light	90.86	20.4	2.2	3
NpHR+shock+light	73.91	23.2	4	7
NpHR+shock+light	23.74	16	32.8	10
NpHR+shock+light	64.23	7	8.8	3
NpHR+shock+light	62.95	4.2	8	1
NpHR+shock+light	67.23	11.4	10.5	6
NpHR+shock+light	74.1	9.2	10.5	0
NpHR+shock+light	66.72	10.2	6	10
NpHR+shock+light	58.23	7.4	10.3	4
NpHR+shock+light	72.1	11.4	16	3
NpHR
mean	93.47	23.8286	0.141429	0.714286
SEM	0.995054	0.796933	0.141429	0.473804
NpHR+shock
mean	44.474	10.34	21.886	6.5
SEM	3.87573	2.70796	4.44991	1.13089
NpHR+shock+light
mean	68.6467	12.4133	10.476	4.66667
SEM	4.21782	1.48201	1.85617	0.778684

## Sheet: Fig 5 C
Group	Day	Average temperature
no light	1	44.5
no light	1	43.4667
no light	1	46.3
no light	1	42.3333
no light	1	46.1667
no light	1	45.5667
no light	1	45.1
no light	1	43.2
no light	1	45.8
no light	1	45.2667
no light	1	43.8667
no light	1	45.7333
no light	1	44.9
no light	1	44.4667
light	1	43.0333
light	1	44.4667
light	1	43.1333
light	1	45.3
light	1	41.0333
light	1	44.7333
light	1	45.6333
light	1	44.1
light	1	44.8667
light	1	43.1333
light	1	43.1333
light	1	45.5
light	1	42.7333
no light	2	45.9
no light	2	44.9
no light	2	43.2667
no light	2	43.1333
no light	2	44.9333
no light	2	45.6
no light	2	45.9
no light	2	44.3
no light	2	44.8
no light	2	43.8
no light	2	42.8
no light	2	45.4667
no light	2	46.5333
light	2	43.9667
light	2	43.7
light	2	45.6333
light	2	43.3667
light	2	46.3333
light	2	45.1
light	2	45.8667
light	2	45.2333
light	2	44.4333
light	2	43.7333
light	2	46.3
light	2	45.4333
light	2	47.5333
light	2	44
no light
mean		44.7407
SEM		0.223956
light
mean		44.4975
SEM		0.266726

[truncated: 6 more sheets: Fig 5 D, Fig S1 a, Fig S1 b, Fig S1 c, Fig S2 a to c, Fig S2 d]
